# Supplementary material for: The Draft Genome of the “Golden Tide” Seaweed, Sargassum horneri: Characterization and Comparative Analysis
Source: Genes (Basel). 2023 Oct 21;14(10):1969. doi: 10.3390/genes14101969 (PMC10606923; doi:10.3390/genes14101969)
Supplement: Supplementary file 1 [file genes-14-01969-s001.zip]

Archive with 1 entries (1 files):
- genes-2649051-supplementary.pdf
